# Supplementary material for: Therapeutic Potential of Gynostemma pentaphyllum (Thunb.) Makino Against COVID-19 Identified Through Network Pharmacology
Source: Pharmaceuticals (Basel). 2025 Dec 4;18(12):1851. doi: 10.3390/ph18121851 (PMC12735714; doi:10.3390/ph18121851)
Supplement: Supplementary file 1 [file pharmaceuticals-18-01851-s001.zip]

Archive with 1 entries (1 files):
- pharmaceuticals-3911347-supplementary.pdf
